# Supplementary material for: Sustainable Management of Filamentous Algae in Freshwater Ecosystems: Insights from Cladophora sp. Life History, Reproductive Tactics, and Growth Ecology
Source: Biology (Basel). 2025 Nov 25;14(12):1671. doi: 10.3390/biology14121671 (PMC12729994; doi:10.3390/biology14121671)
Supplement: Supplementary file 1 [file biology-14-01671-s001.zip]

Archive with 1 entries (1 files):
- biology-3976815-supplementary.pdf
